# Supplementary material for: Transcriptional Changes of Cell Wall Organization Genes and Soluble Carbohydrate Alteration during Leaf Blade Development of Rice Seedlings
Source: Plants (Basel). 2021 Apr 21;10(5):823. doi: 10.3390/plants10050823 (PMC8143110; doi:10.3390/plants10050823)
Supplement: Supplementary file 1 [file plants-10-00823-s001.zip]

Archive with 1 entries (1 files):
- plants-1140240-supplementary.pptx
